# Supplementary material for: A Multifaceted Evaluation Approach for Greek Native Neglected and Underutilized Forest Fruit Trees and Shrubs as Natural Sources of Antioxidants: Consolidating the Framework for Their Sustainable Agronomic Exploitation
Source: Plants (Basel). 2023 Apr 13;12(8):1642. doi: 10.3390/plants12081642 (PMC10147030; doi:10.3390/plants12081642)
Supplement: Supplementary file 1 [file plants-12-01642-s001.zip]

Archive with 1 entries (1 files):
- plants-2254221-supplementary.pdf
